# Supplementary material for: Medicalization of female genital cutting in Malaysia: A mixed methods study
Source: PLoS Med. 2020 Oct 27;17(10):e1003303. doi: 10.1371/journal.pmed.1003303 (PMC7591112; doi:10.1371/journal.pmed.1003303)
Supplement: S1 Data — (XLSX) [file pmed.1003303.s004.xlsx]

## Sheet: FGC_Doctors_Quantitative
code	a2	a4	a5	b1	b2	b4	c1	c2	c3	c4	c5	c6	c7	c8	c9	c10	c11	c12	c13a	c13b	c13c	c14	c15a	c15b	c15c	c15d	c15e	c15f	c16	c17a	c17b	c17c	c17d	c18	c19	c20	c21	c22a	c22b	c22c	c22d	c22e	c22f	c22g	c22h	c22i	c22j	c23	d1
1	2	2005	fms	3	3	2	2	4	0	0	0	0	0	0	0	0		0	0	0	0	0	0	0	0	0	0	0	1	0	0	0	0	3			#NULL!	0	0	0	0	0	0	0	0	0	0	1	0
2	2	2005	na	3	1	2	2	4	0	0	0	0	0	0	0	0		0	0	0	0	0	0	0	0	0	0	0	1	0	0	0	0	3			#NULL!	0	0	0	0	0	0	0	0	0	0	1	0
3	2	2006	na	3	1	2	2	4	0	0	0	0	0	0	0	0		0	0	0	0	0	0	0	0	0	0	0	1	0	0	0	0	3			#NULL!	0	0	0	0	0	0	0	0	0	0	1	1
4	2	1994	mmed	3	3	2	2	4	0	0	0	0	0	0	0	0		0	0	0	0	0	0	0	0	0	0	0	1	0	0	0	0	3			#NULL!	0	0	0	0	0	0	0	0	0	0	1	0
5	1	1998	fms	2	3	2	2	4	0	0	0	0	0	0	0	0		0	0	0	0	0	0	0	0	0	0	0	1	0	0	0	0	3			#NULL!	0	0	0	0	0	0	0	0	0	0	1	0
6	2	2007	fms	2	0.6	2	2	4	0	0	0	0	0	0	0	0		0	0	0	0	0	0	0	0	0	0	0	1	0	0	0	0	3			#NULL!	0	0	0	0	0	0	0	0	0	0	1	0
7	2	2004	fms	2	4	2	2	4	0	0	0	0	0	0	0	0		0	0	0	0	0	0	0	0	0	0	0	1	0	0	0	0	3			#NULL!	0	0	0	0	0	0	0	0	0	0	1	1
8	2	2007	na	2	3	2	2	4	0	0	0	0	0	0	0	0		0	0	0	0	0	0	0	0	0	0	0	1	0	0	0	0	3			#NULL!	0	0	0	0	0	0	0	0	0	0	1	1
9	2	2008	fms	2	2	2	2	4	0	0	0	0	0	0	0	0		0	0	0	0	0	0	0	0	0	0	0	1	0	0	0	0	3			#NULL!	0	0	0	0	0	0	0	0	0	0	1	0
10	2	1996	fms	3	9	2	2	4	0	0	6	1	0	1	1	0		0	0	0	0	0	0	0	0	1	0	0	1	0	1	0	0	3	2		#NULL!	1	1	0	0	0	0	0	0	0	0	1	0
11	2	2007	fms	2	0.6	2	2	4	0	1	1	0	0	0	0	0		0	0	0	0	0	0	0	0	0	0	1	1	0	0	0	0	3			#NULL!	0	0	0	0	0	0	0	0	0	0	1	0
12	2	1997	fm	3	6	2	1	0	8	0	3	1	0	1	1	0		0	0	0	0	0	0	1	0	1	0	0	2	0	1	0	0	1	1		0	0	0	0	0	0	0	0	0	0	1	1	0
13	2	2010	na	3	1	2	2	4	0	0	0	0	0	0	0	0		0	0	0	0	0	0	0	0	0	0	0	1	0	0	0	0	3			#NULL!	0	0	0	0	0	0	0	0	0	0	1	0
14	2	2013	fms	2	5	2	2	4	0	0	0	0	0	0	0	0		0	0	0	0	0	0	0	0	0	0	0	1	0	0	0	0	3			#NULL!	0	0	0	0	0	0	0	0	0	0	1	1
15	1	1990	na	1	24	2	2	4	0	0	0	0	0	0	0	0		0	0	0	0	0	0	0	0	0	0	0	1	0	0	0	0	3			#NULL!	0	0	0	0	0	0	0	0	0	0	1	1
16	2	2012	na	3	2	2	2	4	0	0	0	0	0	0	0	0		0	0	0	0	0	0	0	0	0	0	0	1	0	0	0	0	3			#NULL!	0	0	0	0	0	0	0	0	0	0	1	0
17	2	2006	fragp	2	1	2	2	4	0	0	0	0	0	0	0	0		0	0	0	0	0	0	0	0	0	0	0	1	0	0	0	0	3			#NULL!	0	0	0	0	0	0	0	0	0	0	1	1
18	2	2006	mfammed	3	1	2	2	4	0	0	0	0	0	0	0	0		0	0	0	0	0	0	0	0	0	0	0	1	0	0	0	0	3			#NULL!	0	0	0	0	0	0	0	0	0	0	1	1
19	2	1990	mainmed	3	5	2	2	4	0	0	0	0	0	0	0	0		0	0	0	0	0	0	0	0	0	0	0	1	0	0	0	0	3			#NULL!	0	0	0	0	0	0	0	0	0	0	1	1
20	2	2002	fms	3	3	2	2	4	0	0	0	0	0	0	0	0		0	0	0	0	0	0	0	0	0	0	0	1	0	0	0	0	3			#NULL!	0	0	0	0	0	0	0	0	0	0	1	1
21	2	2017	mmedfm	3	1	2	2	4	0	0	0	0	0	0	0	0		0	0	0	0	0	0	0	0	0	0	0	1	0	0	0	0	3			#NULL!	0	0	0	0	0	0	0	0	0	0	1	0
22	2	1997	fms	3	1	2	2	4	0	0	0	0	0	0	0	0		0	0	0	0	0	0	0	0	0	0	0	1	0	0	0	0	3			#NULL!	0	0	0	0	0	0	0	0	0	0	1	0
23	2	1999	fms	2	5	2	2	4	0	0	0	0	0	0	0	0		0	0	0	0	0	0	0	0	0	0	0	1	0	0	0	0	3			#NULL!	0	0	0	0	0	0	0	0	0	0	1	0
24	2	2007	mph	3	0.6	2	2	2	0	0	0	0	0	0	0	0		0	0	0	0	0	0	0	0	0	0	0	1	0	0	0	0	3			#NULL!	0	0	0	0	0	0	0	0	0	0	1	1
25	1	1996	na	1	22	2	2	4	0	0	0	0	0	0	0	0		0	0	0	0	0	0	0	0	0	0	0	1	0	0	0	0	3			#NULL!	0	0	0	0	0	0	0	0	0	0	1	1
26	1	1989	na	2	22	2	2	4	0	0	0	0	0	0	0	0		0	0	0	0	0	0	0	0	0	0	0	1	0	0	0	0	3			#NULL!	0	0	0	0	0	0	0	0	0	0	1	0
27	2	1997	na	1	10	2	2	4	0	0	0	0	0	0	0	0		0	0	0	0	0	0	0	0	0	0	0	1	0	0	0	0	3			#NULL!	0	0	0	0	0	0	0	0	0	0	1	0
28	2	2003	fms	3	2	2	2	4	0	0	0	0	0	0	0	0		0	0	0	0	0	0	0	0	0	0	0	1	0	0	0	0	3			#NULL!	0	0	0	0	0	0	0	0	0	0	1	0
29	2	2006	fms	3	10	2	1	0	1	0	0	0	0	0	0	0		0	0	0	0	0	0	1	0	0	0	0	1	0	0	0	0	3			#NULL!	0	0	0	0	0	0	0	0	0	0	1	1
30	2	2009	na	2	5	2	1	0	3	0	0	2	0	1	1	0		1	0	1	0	1	0	1	1	0	0	0	1	0	1	0	0	2	below 1m		30	1	0	0	0	0	0	0	0	0	0	1	1
31	2	2001	mmedfm	3	1	2	2	4	0	0	0	0	0	0	0	0		0	0	0	0	0	0	0	0	0	0	0	1	0	0	0	0	3			#NULL!	0	0	0	0	0	0	0	0	0	0	1	0
32	2	2011	na	2	3	2	2	1	0	0	0	0	0	0	0	0		0	0	0	0	0	0	0	0	0	0	0	1	0	0	0	0	3			#NULL!	0	0	0	0	0	0	0	0	0	0	1	0
33	2	2011	na	3	3	2	2	4	0	0	0	0	0	0	0	0		0	0	0	0	0	0	0	0	0	0	0	1	0	0	0	0	3			#NULL!	0	0	0	0	0	0	0	0	0	0	1	0
34	2	2010	na	3	4	2	2	4	0	0	0	0	0	0	0	0		0	0	0	0	0	0	0	0	0	0	0	1	0	0	0	0	3			#NULL!	0	0	0	0	0	0	0	0	0	0	1	0
35	2	2011	na	3	3	2	2	4	0	0	0	0	0	0	0	0		0	0	0	0	0	0	0	0	0	0	0	1	0	0	0	0	3			#NULL!	0	0	0	0	0	0	0	0	0	0	1	0
36	2	2012	na	1	8	2	1	0	1	0	0	0	0	0	0	0		0	0	0	0	0	0	1	0	0	0	0	1	0	0	0	0	3			#NULL!	0	0	0	0	0	0	0	0	0	0	1	1
37	2	2004	fms	3	2	2	1	0	5	1	7	1	0	1	1	0		1	1	1	0	0	0	1	1	0	0	0	1	0	0	1	0	1	below24m	below24m	0	1	0	0	0	0	0	0	0	0	0	1	0
38	1	1995	na	2	16	2	1	0	15	1	3	3	0	1	1	0		1	1	0	1	1	0	1	1	0	0	0	1	1	0	0	0	2	3-12m	3-4m	30	1	0	0	0	0	0	0	0	0	0	1	0
39	2	1999	fms	2	4	2	1	0	5	0	0	0	0	0	0	0		0	0	0	0	0	0	1	0	0	0	0	1	0	0	0	0	3			#NULL!	0	0	0	0	0	0	0	0	0	0	1	0
40	2	2007	mmedfm	3	2	2	2	4	0	0	0	0	0	0	0	0		0	0	0	0	0	0	0	0	0	0	0	1	0	0	0	0	3			#NULL!	0	0	0	0	0	0	0	0	0	0	1	0
41	2	1995	md	1	14	2	1	0	17	0	3	3	1	1	1	0		1	0	0	1	0	1	1	0	0	0	0	1	1	0	0	0	3	2-4m	before1y	35	1	0	0	0	0	0	0	0	0	0	3	0
42	2	2000	na	1	4	2	1	0	14	1	3	2	0	0	0	0		0	0	0	0	0	0	1	0	1	0	0	2	1	0	0	0	1	6-12m	6-12m	40	1	0	0	0	0	0	0	0	0	0	1	1
43	2	2008	fms	3	1	2	1	0	8	1	3	1	0	1	1	0		1	1	1	0	1	0	1	0	0	0	0	1	0	0	1	0	1	below12m	below6m	50	1	0	0	0	0	0	0	0	0	0	2	0
44	2	2012	med	2	1	2	2	4	0	0	3	0	0	1	1	0		0	0	0	0	0	0	0	1	0	0	0	1	0	0	0	1	1		1m	10	1	1	1	1	1	0	0	0	0	0	2	0
45	1	2008	mfm	1	1	2	2	1	0	0	0	0	0	0	0	0		0	0	0	0	0	0	0	0	0	0	0	1	0	0	0	0	3			0	0	0	0	0	0	0	0	0	0	0	1	0
46	2	1992	fms	3	17	2	2	4	0	0	0	0	0	0	0	0		0	0	0	0	0	0	0	0	0	0	0	1	0	0	0	0	3			#NULL!	0	0	0	0	0	0	0	0	0	0	1	0
47	1	2011	na	2	0.2	2	2	4	0	0	0	0	0	0	0	0		0	0	0	0	0	0	0	0	0	0	0	1	0	0	0	0	3			#NULL!	0	0	0	0	0	0	0	0	0	0	1	0
48	2	2003	fammed	2	3	2	2	4	0	0	0	0	0	0	0	0		0	0	0	0	0	0	0	0	0	0	0	1	0	0	0	0	3			#NULL!	0	0	0	0	0	0	0	0	0	0	1	0
49	2	1992	fms	2	3	2	2	4	0	0	0	0	0	0	0	0		0	0	0	0	0	0	0	0	0	0	0	1	0	0	0	0	3			#NULL!	0	0	0	0	0	0	0	0	0	0	1	1
50	1	1997	mmedfm	2	16	2	2	4	0	0	0	0	0	0	0	0		0	0	0	0	0	0	0	0	0	0	0	1	0	0	0	0	3			#NULL!	0	0	0	0	0	0	0	0	0	0	1	0
51	2	2004	na	3	0	2	2	4	0	0	0	0	0	0	0	0		0	0	0	0	0	0	0	0	0	0	0	1	0	0	0	0	3			#NULL!	0	0	0	0	0	0	0	0	0	0	1	0
52	2	2007	mmedfm	3	7.5	2	2	4	0	0	0	0	0	0	0	0		0	0	0	0	0	0	0	0	0	0	0	1	0	0	0	0	3			#NULL!	0	0	0	0	0	0	0	0	0	0	1	0
53	2	2003	fammed	3	3	2	2	2	0	0	0	0	0	0	0	0		0	0	0	0	0	0	0	0	0	0	0	1	0	0	0	0	3			#NULL!	0	0	0	0	0	0	0	0	0	0	1	0
54	1	2000	mfammed	3	4	2	2	4	0	0	0	0	0	0	0	0		0	0	0	0	0	0	0	0	0	0	0	1	0	0	0	0	3			#NULL!	0	0	0	0	0	0	0	0	0	0	1	0
55	2	2002	fms	3	8	2	2	4	0	0	0	0	0	0	0	0		0	0	0	0	0	0	0	0	0	0	0	1	0	0	0	0	3			#NULL!	0	0	0	0	0	0	0	0	0	0	1	1
56	2	2013	na	2	1	2	2	4	0	0	0	0	0	0	0	0		0	0	0	0	0	0	0	0	0	0	0	1	0	0	0	0	3			#NULL!	0	0	0	0	0	0	0	0	0	0	1	1
57	2	2010	fms	3	1	2	2	4	0	0	0	0	0	0	0	0		0	0	0	0	0	0	0	0	0	0	0	1	0	0	0	0	3			#NULL!	0	0	0	0	0	0	0	0	0	0	1	0
58	2	2003	na	3	8	2	2	4	0	0	0	0	0	0	0	0		0	0	0	0	0	0	0	0	0	0	0	1	0	0	0	0	3			#NULL!	0	0	0	0	0	0	0	0	0	0	1	0
59	2	1987	fms	1	25	2	2	1	0	0	0	0	0	0	0	0		0	0	0	0	0	0	0	0	0	0	0	1	0	0	0	0	3			#NULL!	0	0	0	0	0	0	0	0	0	0	1	0
60	2	1995	mfammed	2	20	2	2	3	0	0	0	0	0	0	0	0		0	0	0	0	0	0	0	0	0	0	0	1	0	0	0	0	3			#NULL!	0	0	0	0	0	0	0	0	0	0	1	0
61	1	2007	na	2	6	2	2	4	0	0	0	0	0	0	0	0		0	0	0	0	0	0	0	0	0	0	0	1	0	0	0	0	3			#NULL!	0	0	0	0	0	0	0	0	0	0	1	0
62	2	2000	mmedfm	3	6	2	2	4	0	0	0	0	0	0	0	0		0	0	0	0	0	0	0	0	0	0	0	1	0	0	0	0	3			#NULL!	0	0	0	0	0	0	0	0	0	0	1	0
63	2	2004	mafpfracgp	2	5	2	2	4	0	0	0	0	0	0	0	0		0	0	0	0	0	0	0	0	0	0	0	1	0	0	0	0	3			#NULL!	0	0	0	0	0	0	0	0	0	0	1	0
64	2	1999	fms	3	8	2	2	4	0	0	0	0	0	0	0	0		0	0	0	0	0	0	0	0	0	0	0	1	0	0	0	0	3			#NULL!	0	0	0	0	0	0	0	0	0	0	1	0
65	2	2008	na	3	10	2	2	4	0	0	0	0	0	0	0	0		0	0	0	0	0	0	0	0	0	0	0	1	0	0	0	0	3			#NULL!	0	0	0	0	0	0	0	0	0	0	1	0
66	2	2004	mfammed	3	3	2	2	2	0	0	0	0	0	0	0	0		0	0	0	0	0	0	0	0	0	0	0	1	0	0	0	0	3			#NULL!	0	0	0	0	0	0	0	0	0	0	1	0
67	1	2012	na	3	3	2	2	4	0	0	0	0	0	0	0	0		0	0	0	0	0	0	0	0	0	0	0	1	0	0	0	0	3			#NULL!	0	0	0	0	0	0	0	0	0	0	1	0
68	1	1994	mmedfm	1	5	2	1	0	5	0	0	3	0	1	1	0		0	0	0	0	0	0	1	1	1	0	0	1	0	0	1	0	1	below12m	3-4m	50	1	0	0	0	0	0	0	0	0	0	1	1
69	2	2006	fracgp	3	12	2	2	4	0	0	0	0	0	0	0	0		0	0	0	0	0	0	0	0	0	0	0	1	0	0	0	0	3			#NULL!	0	0	0	0	0	0	0	0	0	0	1	1
70	2	2001	fammed	3	3	2	2	4	0	0	0	0	0	0	0	0		0	0	0	0	0	0	0	0	0	0	0	1	0	0	0	0	3			#NULL!	0	0	0	0	0	0	0	0	0	0	1	1
71	2	2013	na	2	3	2	2	4	0	0	0	0	0	0	0	0		0	0	0	0	0	0	0	0	0	0	0	1	0	0	0	0	3			#NULL!	0	0	0	0	0	0	0	0	0	0	1	1
72	1	2007	pgdipdiabet	3	7	2	2	2	0	0	0	0	0	0	0	0		0	0	0	0	0	0	0	0	0	0	0	1	0	0	0	0	3			#NULL!	0	0	0	0	0	0	0	0	0	0	1	0
73	2	1991	fms	3	6	2	2	4	0	0	0	0	0	0	0	0		0	0	0	0	0	0	0	0	0	0	0	1	0	0	0	0	3			#NULL!	0	0	0	0	0	0	0	0	0	0	1	1
74	2	2007	dfm	3	1	2	2	2	0	0	0	0	0	0	0	0		0	0	0	0	0	0	0	0	0	0	0	1	0	0	0	0	3			#NULL!	0	0	0	0	0	0	0	0	0	0	1	0
75	2	2007	na	2	2	2	2	4	0	0	0	0	0	0	0	0		0	0	0	0	0	0	0	0	0	0	0	1	0	0	0	0	3			#NULL!	0	0	0	0	0	0	0	0	0	0	1	0
76	2	2008	dfm	2	6	2	2	4	0	0	0	0	0	0	0	0		0	0	0	0	0	0	0	0	0	0	0	1	0	0	0	0	3			#NULL!	0	0	0	0	0	0	0	0	0	0	1	1
77	2	1986	mdfm	3	8	2	2	4	0	0	0	0	0	0	0	0		0	0	0	0	0	0	0	0	0	0	0	1	0	0	0	0	3			#NULL!	0	0	0	0	0	0	0	0	0	0	1	0
78	2	2013	na	2	2	2	2	4	0	0	0	0	0	0	0	0		0	0	0	0	0	0	0	0	0	0	0	1	0	0	0	0	3			#NULL!	0	0	0	0	0	0	0	0	0	0	1	0
79	2	1996	fms	3	14	2	2	4	0	0	0	0	0	0	0	0		0	0	0	0	0	0	0	0	0	0	0	1	0	0	0	0	3			#NULL!	0	0	0	0	0	0	0	0	0	0	1	0
80	1	2012	na	2	3	2	2	2	0	0	0	0	0	0	0	0		0	0	0	0	0	0	0	0	0	0	0	1	0	0	0	0	3			#NULL!	0	0	0	0	0	0	0	0	0	0	1	1
81	2	2008	mmed	2	1	2	2	4	0	0	0	0	0	0	0	0		0	0	0	0	0	0	0	0	0	0	0	1	0	0	0	0	3			#NULL!	0	0	0	0	0	0	0	0	0	0	1	1
82	2	2013	na	3	1	2	2	4	0	0	0	0	0	0	0	0		0	0	0	0	0	0	0	0	0	0	0	1	0	0	0	0	3			#NULL!	0	0	0	0	0	0	0	0	0	0	1	0
83	2	2011	na	2	5	2	2	4	0	0	0	0	1	1	1	0		1	1	1	0	1	1	0	0	1	0	0	1	0	1	0	0	2	4-6m	3m	#NULL!	1	0	0	0	0	0	0	0	0	0	1	1
84	2	2011	na	3	4	2	2	2	0	0	0	0	0	0	0	0		0	0	0	0	0	0	0	0	0	0	0	1	0	0	0	0	3			#NULL!	0	0	0	0	0	0	0	0	0	0	1	0
85	2	2018	mph	2	10	2	2	4	0	0	0	0	0	0	0	0		0	0	0	0	0	0	0	0	0	0	0	1	0	0	0	0	3			#NULL!	0	0	0	0	0	0	0	0	0	0	1	1
86	2	2009	fms	2	1	2	2	4	0	0	0	0	0	0	0	0		0	0	0	0	0	0	0	0	0	0	0	1	0	0	0	0	3			#NULL!	0	0	0	0	0	0	0	0	0	0	1	1
87	2	2002	fms	2	5	2	2	4	0	0	0	0	0	0	0	0		0	0	0	0	0	0	0	0	0	0	0	1	0	0	0	0	3			#NULL!	0	0	0	0	0	0	0	0	0	0	1	1
88	2	1997	na	1	17	2	1	0	17	1	3	10	0	1	1	0		1	0	0	1	3	0	0	1	0	0	0	1	0	0	1	0	1	below1m	below6m	50	1	0	1	0	0	0	0	0	0	0	1	1
89	2	1997	dfm	1	15	2	1	0	17	1	3	15	0	1	1	0		1	1	1	1	1	0	0	1	0	0	0	2	0	0	0	1	1	2-24m	above2m	25	1	0	0	0	0	0	0	0	0	0	1	1
90	2	2009	na	3	1	2	2	2	0	0	0	0	0	0	0	0		0	0	0	0	0	0	0	0	0	0	0	1	0	0	0	0	3			#NULL!	0	0	0	0	0	0	0	0	0	0	1	0
91	1	2015	na	3	1	2	2	4	0	0	0	0	0	0	0	0		0	0	0	0	0	0	0	0	0	0	0	1	0	0	0	0	3			#NULL!	0	0	0	0	0	0	0	0	0	0	1	0
92	2	2009	mbbs	2	6	2	2	4	0	0	0	0	0	0	0	0		0	0	0	0	0	0	0	0	0	0	0	1	0	0	0	0	3			#NULL!	0	0	0	0	0	0	0	0	0	0	1	0
93	2	2005	fms	2	1	2	2	2	0	0	0	0	0	0	0	0		0	0	0	0	0	0	1	0	0	0	0	1	1	1	0	0	3			#NULL!	0	0	0	0	0	0	0	0	0	0	1	0
94	2	2004	fms	2	14	2	2	4	0	0	0	0	0	0	0	0		0	0	0	0	0	0	0	0	0	0	0	1	0	0	0	0	3			#NULL!	0	0	0	0	0	0	0	0	0	0	1	0
95	2	2010	na	3	6	2	2	4	0	0	0	0	0	0	0	0		0	0	0	0	0	0	0	0	0	0	0	1	0	0	0	0	3			#NULL!	0	0	0	0	0	0	0	0	0	0	1	1
96	2	2010	mfamed	3	0.1	2	2	4	0	0	0	0	0	0	0	0		0	0	0	0	0	0	0	0	0	0	0	1	0	0	0	0	3			#NULL!	0	0	0	0	0	0	0	0	0	0	1	0
97	2	1999	mrcgp	2	8	2	2	4	0	0	0	0	0	0	0	0		0	0	0	0	0	0	0	0	0	0	0	1	0	0	0	0	3			#NULL!	0	0	0	0	0	0	0	0	0	0	1	0
98	2	1995	fms	3	12	2	2	4	0	0	0	0	0	0	0	0		0	0	0	0	0	0	0	0	0	0	0	1	0	0	0	0	3			#NULL!	0	0	0	0	0	0	0	0	0	0	1	1
99	2	2008	fms	2	1	2	1	0	5	0	0	0	0	0	0	0		0	0	0	0	0	0	0	0	0	0	0	1	0	0	0	0	3			#NULL!	0	0	0	0	0	0	0	0	0	0	1	0
100	2	2011	na	3	2	2	2	4	0	0	0	0	0	0	0	0		0	0	0	0	0	0	0	0	0	0	0	1	0	0	0	0	3			#NULL!	0	0	0	0	0	0	0	0	0	0	1	0
101	2	1999	fms	3	2	2	2	4	0	0	0	0	0	0	0	0		0	0	0	0	0	0	0	0	0	0	0	1	0	0	0	0	3			#NULL!	0	0	0	0	0	0	0	0	0	0	1	1
102	2	1998	fammed	3	5	2	2	4	0	0	0	0	0	0	0	0		0	0	0	0	0	0	0	0	0	0	0	1	0	0	0	0	3			#NULL!	0	0	0	0	0	0	0	0	0	0	1	1
103	2	2005	fms	2	2	2	2	4	0	0	0	0	0	0	0	0		0	0	0	0	0	0	0	0	0	0	0	1	0	0	0	0	3			#NULL!	0	0	0	0	0	0	0	0	0	0	1	0
104	2	2002	fms	3	15	2	2	4	0	0	0	0	0	0	0	0		0	0	0	0	0	0	0	0	0	0	0	1	0	0	0	0	3			#NULL!	0	0	0	0	0	0	0	0	0	0	1	0
105	2	2001	na	1	7	2	1	0	9	1	3	15	0	1	1	0		1	0	0	1	1	0	1	0	0	0	0	2	1	0	0	0	1	6-17m	6-12m	25	1	1	0	0	0	0	0	0	0	0	1	0
106	2	2009	na	2	5	2	2	4	0	0	0	0	0	0	0	0		0	0	0	0	0	0	0	0	0	0	0	1	0	0	0	0	3			#NULL!	0	0	0	0	0	0	0	0	0	0	1	0
107	2	2001	mfammed	3	1	2	2	4	0	0	0	0	0	0	0	0		0	0	0	0	0	0	0	0	0	0	0	1	0	0	0	0	3			#NULL!	0	0	0	0	0	0	0	0	0	0	1	1
108	2	2007	mfammed	3	3	2	1	0	4	0	0	0	0	0	0	0		0	0	0	0	0	0	0	0	0	0	0	1	0	0	0	0	3			#NULL!	0	0	0	0	0	0	0	0	0	0	1	0
109	1	1992	fms	3	8	2	2	4	0	0	0	0	0	0	0	0		0	0	0	0	0	0	0	0	0	0	0	1	0	0	0	0	3			#NULL!	0	0	0	0	0	0	0	0	0	0	1	0
110	2	1998	mmed	3	2.5	2	2	4	0	0	0	0	0	0	0	0		0	0	0	0	0	0	0	0	0	0	0	1	0	0	0	0	3			#NULL!	0	0	0	0	0	0	0	0	0	0	1	0
111	2	2001	na	3	17	2	2	4	0	0	0	0	0	0	0	0		0	0	0	0	0	0	0	0	0	0	0	1	0	0	0	0	3			#NULL!	0	0	0	0	0	0	0	0	0	0	1	0
112	2	2012	na	3	4	2	2	4	0	0	0	0	0	0	0	0		0	0	0	0	0	0	0	0	0	0	0	1	0	0	0	0	3			#NULL!	0	0	0	0	0	0	0	0	0	0	1	1
113	2	2009	na	1	4	1	1	0	4	0	3	10	0	1	1	0		0	0	0	0	0	0	0	0	1	0	0	3	0	0	1	0	1	2-12	0-12	25	1	0	0	1	0	0	0	1	0	0	1	0
114	1	2001	na	1	13	1	2	1	0	0	0	0	0	0	0	0		0	0	0	0	0	0	0	0	0	0	0	1	0	0	0	0	3			#NULL!	0	0	0	0	0	0	0	0	0	0	1	0
115	2	1985	na	1	20	2	1	0	20	1	3	10	0	1	1	0		0	0	0	0	0	1	0	0	0	0	0	1	0	1	0	0	1	1	1	35	1	0	0	1	0	0	0	0	0	0	1	0
116	1	2010	na	1	5	1	1	0	4	1	6	10	0	1	1	1		0	0	0	0	0	0	0	0	1	0	0	1	0	0	0	1	1	2-4m	1-2m	30	1	0	0	0	0	0	0	1	1	1	1	0
117	2	1993	na	1	22	2	1	0	10	1	5	10	0	1	1	0		0	0	0	0	0	0	0	0	1	0	0	1	1	0	0	0	2	6-12m	6-12m	40	1	0	0	1	0	0	0	0	0	0	1	1
118	1	1980	na	2	5	2	2	4	0	0	0	0	0	0	0	0		0	0	0	0	0	0	0	0	0	0	0	1	0	0	0	0	3			#NULL!	0	0	0	0	0	0	0	0	0	0	1	0
119	1	1997	na	1	17	1	2	4	0	0	0	0	0	0	0	0		0	0	0	0	0	0	0	0	0	0	0	1	0	0	0	0	3			#NULL!	0	0	0	0	0	0	0	0	0	0	1	0
120	1	2011	na	2	2	2	1	0	2	0	0	0	0	0	0	0		0	0	0	0	0	0	0	0	0	0	0	1	0	0	0	0	3			#NULL!	0	0	0	0	0	0	0	0	0	0	1	0
121	2	2003	na	2	2	2	2	2	0	0	0	0	0	0	0	0		0	0	0	0	0	0	0	0	0	0	0	1	0	0	0	0	3			#NULL!	0	0	0	0	0	0	0	0	0	0	1	0
122	2	1986	na	2	10	2	2	4	0	0	0	0	0	0	0	0		0	0	0	0	0	0	0	0	0	0	0	1	0	0	0	0	3			#NULL!	0	0	0	0	0	0	0	0	0	0	1	1
123	2	1992	na	2	20	1	1	0	15	1	3	5	1	0	0	0		0	0	0	0	0	0	0	1	0	0	0	1	1	0	0	0	1	6-12m	below2m	45	1	1	0	0	0	0	0	0	0	0	2	1
124	1	1994	mmedfm	1	5	2	1	0	5	1	3	2	0	1	1	0		0	0	0	0	0	0	0	1	0	0	0	1	0	0	1	0	1	0-12	4-6	50	1	0	0	0	0	0	0	0	0	0	1	1
125	2	1993	na	2	15	2	1	0	15	1	3	15	0	1	1	0		0	0	0	0	1	0	0	0	0	0	1	1	1	0	0	0	3	6-8m	7-8m	40	1	0	0	1	0	0	0	0	0	0	3	0
126	2	1990	na	2	14	1	1	0	23	1	6	2	1	0	0	0		1	0	0	0	1	0	0	0	0	0	1	1	1	0	0	0	1	8-12	8	35	1	1	1	0	0	0	0	0	0	0	1	1
127	1	1978	na	1	35	2	2	2	0	0	0	0	0	0	0	0		0	0	0	0	0	0	0	0	0	0	0	1	0	0	0	0	3			#NULL!	0	0	0	0	0	0	0	0	0	0	1	1
128	2	1989	mmedfm	3	2	1	2	1	0	0	0	0	0	0	0	0		0	0	0	0	0	0	0	0	0	0	0	1	0	0	0	0	3			#NULL!	0	0	0	0	0	0	0	0	0	0	1	1
129	1	1997	na	2	15	2	2	4	0	0	0	0	0	0	0	0		0	0	0	0	0	0	1	0	0	0	0	3	0	1	0	0	2	12-24m	50	0	0	0	1	1	0	0	0	0	0	0	2	0
130	1	2010	na	1	2	2	1	0	2	0	0	2	0	1	1	0		1	1	0	0	1	0	0	1	0	0	0	1	0	0	1	0	2	0-5	0-5	50	1	0	0	0	0	0	0	0	0	1	1	0
131	2	1993	na	2	17	2	1	0	22	1	3	1	0	0	0	0		0	0	0	0	0	0	0	1	0	0	0	1	1	0	0	0	1	1	1	30	1	0	0	0	0	0	0	0	0	0	1	1
132	2	1978	na	1	33	1	1	0	33	0	0	0	0	0	0	0		0	0	0	0	0	0	0	0	0	0	0	1	0	0	0	0	3			#NULL!	0	0	0	0	0	0	0	0	0	0	2	1
133	2	1994	na	2	18	2	1	0	18	1	3	3	0	1	1	0		1	1	1	0	1	0	0	0	1	0	0	1	1	0	0	0	1	1-7m	6m	50	1	0	0	0	0	0	0	0	0	0	1	1
134	1	2008	fms	1	6	2	2	4	0	1	3	3	0	1	1	0		0	0	0	0	0	0	0	0	0	0	1	1	1	0	0	0	1	1	1	45	1	1	1	1	0	0	0	0	0	0	1	1
135	2	1993	na	1	16	2	2	4	0	0	0	0	0	0	0	0		0	0	0	0	0	0	0	0	0	0	0	1	0	0	0	0	3			#NULL!	0	0	0	0	0	0	0	0	0	0	1	1
136	1	1981	advdiphom	1	28	2	1	0	28	0	0	2	0	1	1	0		1	0	1	0	1	0	0	1	0	0	0	1	1	0	0	0	1	12	12	20	1	0	0	0	0	0	0	0	0	0	2	0
137	1	1969	na	1	45	2	2	2	0	0	0	0	0	0	0	0		0	0	0	0	0	0	0	0	0	0	0	1	0	0	0	0	3			#NULL!	0	0	0	0	0	0	0	0	0	0	1	0
138	2	1989	na	1	18	1	1	0	16	1	3	0	0	1	1	0		0	0	0	0	0	1	0	0	0	0	0	1	1	0	0	0	1	3-24m	6-18m	25	1	1	0	0	0	0	0	1	0	0	1	1
139	1	1986	mmed	1	10	1	2	4	0	0	0	0	0	0	0	0		0	0	0	0	0	0	0	0	0	0	0	1	0	0	0	0	3			#NULL!	0	0	0	0	0	0	0	0	0	0	1	0
140	2	1991	na	1	23	2	1	0	20	0	0	15	0	1	1	0		0	0	0	0	0	0	0	1	0	0	0	1	0	1	0	0	1	1	1	20	1	1	1	0	0	0	1	1	0	0	1	1
141	1	1988	na	1	14	2	1	0	10	0	0	0	0	0	0	0		0	0	0	0	0	0	0	0	0	0	0	1	0	0	0	0	3			#NULL!	0	0	0	0	0	0	0	0	0	0	1	0
142	2	2000	na	1	10	2	2	4	0	0	0	0	0	0	0	0		0	0	0	0	0	0	0	0	0	0	0	1	0	0	0	0	3			#NULL!	0	0	0	0	0	0	0	0	0	0	1	0
143	2	1998	na	1	11	2	1	0	11	0	0	3	0	1	1	0		0	0	0	0	0	0	0	0	1	0	0	1	1	0	0	0	1	0-6	0-6	30	1	0	0	0	0	0	0	0	0	0	1	0
144	1	1984	na	2	19	1	2	4	0	0	0	0	0	0	0	0		0	0	0	0	0	0	0	0	0	0	0	1	0	0	0	0	3			#NULL!	0	0	0	0	0	0	0	0	0	0	1	0
145	2	1988	mmed	3	20	2	1	0	20	1	3	15	0	1	1	0		0	0	0	0	0	0	0	1	0	0	0	3	0	0	1	0	1	0m	1m	35	1	0	0	0	0	0	0	0	0	0	1	1
146	1	1989	na	1	23	2	2	4	0	0	0	0	0	0	0	0		0	0	0	0	0	0	0	0	0	0	0	1	0	0	0	0	3			#NULL!	0	0	0	0	0	0	0	0	0	0	1	0
147	1	1982	dtmh	1	20	1	2	3	0	0	0	0	0	0	0	0		0	0	0	0	0	0	0	0	0	0	0	1	0	0	0	0	3			#NULL!	0	0	0	0	0	0	0	0	0	0	1	0
148	1	1987	frcs	1	15	2	2	2	0	0	0	0	0	0	0	0		0	0	0	0	0	0	0	0	0	0	0	1	0	0	0	0	3			#NULL!	0	0	0	0	0	0	0	0	0	0	1	0
149	1	1995	na	1	25	1	2	4	0	0	0	0	0	0	0	0		0	0	0	0	0	0	0	0	0	0	0	1	0	0	0	0	3			#NULL!	0	0	0	0	0	0	0	0	0	0	1	0
150	2	1983	fms	2	19	2	1	0	15	0	4	1	0	0	0	0		0	0	0	0	0	0	1	0	0	0	0	3	0	0	1	0	3	6m	6m	100	0	0	0	0	0	0	0	1	0	0	1	0
151	2	1987	fms	1	20	2	1	0	10	0	0	0	0	0	0	0		0	0	0	0	0	0	0	0	0	0	0	1	0	0	0	0	3			#NULL!	0	0	0	0	0	0	0	0	0	0	1	0
152	2	2009	na	3	4	2	2	4	0	0	0	0	0	0	0	0		0	0	0	0	0	0	0	0	0	0	0	1	0	0	0	0	3			#NULL!	0	0	0	0	0	0	0	0	0	0	1	0
153	2	1990	na	1	22	1	1	0	15	1	5	3	0	1	1	0		1	1	1	0	1	0	0	1	0	0	0	2	0	1	0	0	1	3	3	25	1	0	0	0	0	0	0	0	0	1	1	0
154	2	1985	na	1	20	2	1	0	23	1	3	15	0	1	1	0		0	0	0	0	0	0	0	1	0	0	0	2	0	1	0	0	1	1	asap	40	1	0	0	0	0	0	0	0	0	0	3	0
155	1	1989	na	1	11	2	2	2	0	0	0	0	0	0	0	0		0	0	0	0	0	0	0	0	1	0	0	3	1	0	0	0	3		2weeks	1	1	0	0	0	0	0	0	0	0	0	1	1
156	1	1986	na	2	27	2	2	4	0	0	0	0	0	0	0	0		0	0	0	0	0	0	0	0	0	0	0	1	0	0	0	0	3			#NULL!	0	0	0	0	0	0	0	0	0	0	1	0
157	1	1987	na	1	23	1	1	0	3	1	2	4	0	1	1	0		1	0	0	0	3	0	0	0	0	1	0	3	0	0	1	0	1	1	1-3m	0	1	0	0	0	0	0	0	0	0	0	1	0
158	2	1990	na	2	20	2	1	0	20	1	3	1	0	1	1	0		1	0	1	0	1	1	0	0	0	0	0	1	1	0	0	0	1	1-36	1-24	30	1	0	1	0	1	0	0	0	0	0	1	0
159	1	1995	na	1	6	2	2	4	0	0	0	0	0	0	0	0		0	0	0	0	0	0	0	0	0	0	0	1	0	0	0	0	3			#NULL!	0	0	0	0	0	0	0	0	0	0	1	0
160	1	1991	na	1	15	1	2	4	0	0	0	0	0	0	0	0		0	0	0	0	0	0	0	0	0	0	0	1	0	0	0	0	3			#NULL!	0	0	0	0	0	0	0	0	0	0	1	0
161	1	1978	na	1	35	1	2	4	0	0	0	0	0	0	0	0		0	0	0	0	0	0	0	0	0	0	0	1	0	0	0	0	3			#NULL!	0	0	0	0	0	0	0	0	0	0	1	1
162	1	1993	na	1	16	2	2	4	0	0	0	0	0	0	0	0		0	0	0	0	0	0	0	0	0	0	0	1	0	0	0	0	3			#NULL!	0	0	0	0	0	0	0	0	0	0	1	1
163	2	1999	fms	3	17	2	1	0	3	0	2	1	1	0	1	0		1	0	1	0	0	0	0	1	0	0	0	1	1	0	0	0	1	above12m	above12m	40	1	0	0	1	0	0	0	0	0	0	3	0
164	2	1991	na	1	15	2	1	0	15	1	3	15	0	1	1	0		1	1	0	0	1	0	0	0	0	0	1	1	1	0	0	0	1	7-12m	5-12m	30	1	0	0	1	0	0	0	0	0	0	1	0
165	2	2010	na	1	4	1	1	0	3	1	3	50	1	1	1	0		1	1	0	1	0	0	1	0	0	0	0	3	0	0	1	0	1	below12m	above2m	15	1	1	1	1	0	0	0	0	0	0	1	1
166	2	2000	na	1	13	1	1	0	13	1	3	10	0	1	1	0		1	1	1	0	1	0	0	1	0	0	0	3	0	0	1	0	3	below12m	below12m	25	1	0	0	0	0	0	0	0	0	0	3	0
167	2	1991	na	1	21	2	1	0	20	1	3	10	0	1	1	0		1	0	1	0	1	1	0	0	0	0	0	1	1	0	0	0	1	below12m	below8m	30	1	0	0	0	0	0	0	1	0	0	1	0
168	2	2002	na	1	6	2	1	0	8	1	3	20	0	1	1	0		0	0	0	0	0	0	0	0	0	0	1	1	0	1	0	0	1	2	2	30	1	1	1	0	0	0	0	0	0	0	1	1
169	2	1988	na	1	23	1	1	0	23	1	3	20	0	1	1	0		0	0	0	0	0	1	1	1	0	0	0	1	1	0	1	0	1	below12m	below12m	15	1	0	0	1	0	0	0	0	0	0	1	1
170	2	2014	na	3	2	2	2	4	0	0	0	0	0	0	0	0		0	0	0	0	0	0	0	0	0	0	0	1	0	0	0	0	3			#NULL!	0	0	0	0	0	0	0	0	0	0	1	0
171	2	2013	na	3	5	2	2	4	0	0	0	0	0	0	0	0		0	0	0	0	0	0	1	0	0	0	0	2	0	0	1	0	3	below24m	1-6m	#NULL!	1	0	0	0	0	0	0	0	0	0	2	0
172	2	2017	na	3	1	2	2	4	0	0	0	0	0	0	0	0		0	0	0	0	0	0	0	0	0	0	0	1	0	0	0	0	1	0-12m	1-12m	#NULL!	1	1	1	0	0	0	0	0	0	0	2	1
173	1	1986	specpaeds	2	24	2	2	4	0	0	0	0	0	0	0	0		0	0	0	0	0	0	0	0	0	0	0	1	0	0	0	0	3			#NULL!	0	0	0	0	0	0	0	0	0	0	1	0
174	2	2011	na	3	2	2	2	4	0	0	0	0	0	0	0	0		0	0	0	0	0	0	0	0	0	0	0	1	0	0	0	0	3			#NULL!	0	0	0	0	0	0	0	0	0	0	1	1
175	2	1989	na	1	11	2	2	4	0	0	0	0	0	0	0	0		0	0	0	0	0	0	0	0	0	0	0	1	0	0	0	0	3			#NULL!	0	0	0	0	0	0	0	0	0	0	1	0
176	2	2012	na	3	7	2	2	4	0	0	0	0	0	0	0	0		0	0	0	0	0	0	0	0	0	0	0	1	0	0	0	0	3			#NULL!	0	0	0	0	0	0	0	0	0	0	1	0
177	1	2013	na	3	5	2	2	4	0	0	0	0	0	0	0	0		0	0	0	0	0	0	0	0	0	0	0	1	0	0	0	0	3			#NULL!	0	0	0	0	0	0	0	0	0	0	1	1
178	2	1989	mscaarm	1	24	2	1	0	24	0	3	20	0	1	1	0		0	0	0	0	0	0	0	0	0	0	1	1	1	0	0	0	2	below12m	below6m	30	1	0	0	0	0	0	0	0	0	0	1	1
179	2	2014	na	3	2	2	2	4	0	0	0	0	0	0	0	0		0	0	0	0	0	0	0	0	0	0	0	1	0	0	0	0	3			#NULL!	0	0	0	0	0	0	0	0	0	0	1	0
180	2	2008	na	3	3	2	2	4	0	0	0	0	0	0	0	0		0	0	0	0	0	0	0	0	0	0	0	1	0	0	0	0	3			#NULL!	0	0	0	0	0	0	0	0	0	0	1	1
181	2	2013	na	3	5	2	2	4	0	0	0	0	0	0	0	0		0	0	0	0	0	0	0	0	0	0	0	1	0	0	0	0	3			#NULL!	0	0	0	0	0	0	0	0	0	0	1	1
182	1	1968	na	1	45	2	2	3	0	0	0	0	0	0	0	0		0	0	0	0	0	0	0	0	0	0	0	1	0	0	0	0	3			#NULL!	0	0	0	0	0	0	0	0	0	0	1	1
183	2	1991	na	1	20	1	1	0	20	1	3	10	0	1	1	0		0	0	0	0	0	1	0	0	0	0	0	1	0	0	1	0	1	above1m	below6m	35	1	0	0	0	0	0	0	0	0	0	1	0
184	2	1990	na	1	22	2	1	0	10	1	3	15	0	1	1	0		0	0	0	0	0	0	0	0	0	1	0	3	0	0	1	0	1	1	1	30	1	0	0	0	0	0	0	1	0	1	3	0
185	1	1997	mscocc	1	11	2	2	4	0	0	0	0	0	0	0	0		0	0	0	0	0	0	0	0	0	0	0	1	0	0	0	0	3			#NULL!	0	0	0	0	0	0	0	0	0	0	1	0
186	1	1981	na	1	20	2	2	4	0	0	0	0	0	0	0	0		0	0	0	0	0	0	0	0	0	0	0	1	0	0	0	0	3			#NULL!	0	0	0	0	0	0	0	0	0	0	1	0
187	1	1987	na	1	16	1	2	4	0	0	0	0	0	0	0	0		0	0	0	0	0	0	0	0	0	0	0	1	0	0	0	0	3			#NULL!	0	0	0	0	0	0	0	0	0	0	1	0
188	1	1978	na	1	30	2	2	4	0	0	0	0	0	0	0	0		0	0	0	0	0	0	0	0	0	0	0	1	0	0	0	0	3			#NULL!	0	0	0	0	0	0	0	0	0	0	1	0
189	1	1977	msc	1	35	2	1	0	20	0	0	0	0	0	0	0		0	0	0	0	0	0	0	0	0	0	0	1	0	0	0	0	3			#NULL!	0	0	0	0	0	0	0	0	0	0	1	1
190	1	1990	na	1	24	1	2	4	0	0	0	0	0	0	0	0		0	0	0	0	0	0	0	0	0	0	0	1	0	0	0	0	3			#NULL!	0	0	0	0	0	0	0	0	0	0	1	1
191	1	1997	na	1	11	1	2	4	0	0	0	0	0	0	0	0		0	0	0	0	0	0	0	0	0	0	0	1	0	0	0	0	3			#NULL!	0	0	0	0	0	0	0	0	0	0	1	0
192	2	1990	na	1	23	2	1	0	10	0	0	10	1	1	1	0		1	0	1	0	1	0	0	1	0	0	0	3	0	0	1	0	2	6-10m	6-12m	50	1	0	0	0	0	0	1	1	0	0	2	1
193	2	1987	pgdiptm	2	25	2	2	1	0	0	0	0	0	0	0	0		0	0	0	0	0	0	0	0	0	0	0	1	0	0	0	0	3			#NULL!	0	0	0	0	0	0	0	0	0	0	1	0
194	1	2006	na	3	1	1	2	4	0	0	0	0	0	0	0	0		0	0	0	0	0	0	0	0	0	0	0	1	0	0	0	0	3			#NULL!	0	0	0	0	0	0	0	0	0	0	1	1
195	2	1987	na	2	26	2	1	0	20	0	4	10	0	1	1	0		1	1	1	0	1	0	0	0	1	0	0	3	1	0	0	0	1	12-24	below12m	50	1	0	0	0	0	0	0	1	0	0	1	0
196	1	1994	na	1	12	1	2	4	0	0	0	0	0	0	0	0		0	0	0	0	0	0	0	0	0	0	0	1	0	0	0	0	3			#NULL!	0	0	0	0	0	0	0	0	0	0	1	0
197	2	1990	na	1	23	2	1	0	10	1	3	30	0	1	1	0		0	0	0	0	0	0	0	0	0	0	1	3	0	0	0	1	1	bwelow12	below36m	35	1	0	0	0	0	0	0	0	0	0	3	1
198	1	1997	mmed	2	4	2	1	0	10	0	0	10	0	1	1	0		0	0	0	0	0	0	1	0	0	0	0	3	0	0	1	0	1	0-1m	0m	30	1	0	0	0	0	0	0	0	0	0	1	1
199	1	1980	na	1	35	2	2	4	0	0	0	0	0	0	0	0		0	0	0	0	0	0	0	0	0	0	0	1	0	0	0	0	3			#NULL!	0	0	0	0	0	0	0	0	0	0	1	0
200	1	1985	na	1	22	1	2	4	0	0	0	0	0	0	0	0		0	0	0	0	0	0	0	0	0	0	0	1	0	0	0	0	3			#NULL!	0	0	0	0	0	0	0	0	0	0	1	1
201	2	1982	na	2	18	1	2	4	0	0	0	0	0	0	0	0		0	0	0	0	0	0	0	0	0	0	0	1	0	0	0	0	3			#NULL!	0	0	0	0	0	0	0	0	0	0	1	1
202	1	1992	na	1	7	2	1	0	7	1	6	1	1	0	1	0		0	0	0	0	0	0	0	0	1	0	0	1	1	0	0	0	2	2-12	3	30	1	0	0	0	0	0	0	0	0	0	1	1
203	2	2008	fms	3	10	2	2	4	0	0	0	0	0	0	0	0		0	0	0	0	0	0	0	0	0	0	0	1	0	0	0	0	3	0	0	0	0	0	0	0	0	0	0	0	0	0	1	1
204	2	2012	fms	3	1	2	2	3	0	0	0	0	0	0	0	0		0	0	0	0	0	0	0	0	0	0	0	1	0	0	0	0	3	0	0	0	0	0	0	0	0	0	0	0	0	0	1	0
205	2	2010	fms	3	2	2	2	4	0	0	0	0	1	1	3	0		0	0	0	0	0	1	1	1	1	1	0	1	0	1	0	0	2	below 15	1	150	1	1	1	0	1	1	0	0	0	0	1	1
206	2	1990	fms	1	10	1	1	0	22	1	3	6	0	1	1	0		1	1	0	0	1	0	0	0	1	0	0	1	1	0	0	0	1	6month-2	6month-1	50	0	1	1	0	0	0	0	0	0	0	1	0
207	2	2001	fms	3	1	1	2	3	0	1	6	1	1	1	1	1		1	1	0	0	1	1	1	1	1	1	0	3	0	1	0	0	2	below 15	0	150	1	1	1	0	1	0	0	0	0	0	1	1
208	2	2011	fms	3	1	1	2	4	0	0	0	0	0	0	0	0		0	0	0	0	0	0	0	0	0	0	0	1	0	0	0	0	3	0	above 5y	0	1	0	0	0	0	0	0	1	0	0	1	0
209	1	2012	oh	2	1	1	2	4	0	0	0	0	0	0	0	0		0	0	0	0	0	0	0	0	0	0	0	1	0	0	0	0	3	0	0	0	0	0	0	0	0	0	0	0	0	0	1	0
210	1	2011	fms	2	2	2	1	0	2	1	3	0	0	1	1	0		0	0	0	0	0	0	1	0	0	0	0	2	0	0	1	0	2	1-3	1-2	45	1	0	0	0	0	0	0	0	0	0	2	1
211	2	2006	fms	3	1	1	2	4	0	0	0	0	0	0	0	0		0	0	0	0	0	0	0	0	0	0	0	1	0	0	0	0	3	0	0	0	0	0	0	0	0	0	0	0	0	0	1	0
212	2	2019	fms	1	0.2	1	2	4	0	0	0	0	0	0	0	0		0	0	0	0	0	0	0	0	0	0	0	1	0	0	0	0	3	0	0	0	0	0	0	0	0	0	0	0	0	0	1	1
213	2	2014	fms	3	0.6	2	2	4	0	0	0	0	0	0	0	0		0	0	0	0	0	0	0	0	0	0	0	1	0	0	0	0	3	0	0	0	0	0	0	0	0	0	0	0	0	0	1	1
214	2	2013	fms	3	5	2	2	4	0	0	0	0	0	0	0	0		0	0	0	0	0	0	0	0	0	0	0	1	0	0	0	0	3	0	0	0	0	0	0	0	0	0	0	0	0	0	1	0
215	2	2007	fms	3	5	1	2	4	0	0	0	0	0	0	0	0		0	0	0	0	0	0	0	0	0	0	0	1	0	0	0	0	3	0	0	0	0	0	0	0	0	0	0	0	0	0	1	0
216	2	2017	fms	3	1	1	2	4	0	0	0	0	0	0	0	0		0	0	0	0	0	0	0	0	0	0	0	1	0	0	0	0	3	0	0	0	0	0	0	0	0	0	0	0	0	0	1	0
217	1	1995	fms	1	18	2	2	4	0	0	0	0	0	0	0	0		0	0	0	0	0	0	0	0	0	0	0	1	0	0	0	0	3	0	0	0	0	0	0	0	0	0	0	0	0	0	1	1
218	2	2000	mscihshm	3	10	1	2	3	0	0	0	0	0	0	0	0		0	0	0	0	0	0	0	0	0	0	0	1	0	0	0	0	3	0	0	0	0	0	0	0	0	0	0	0	0	0	1	0
219	1	2007	fms	3	6	1	2	4	0	0	0	0	0	0	0	0		0	0	0	0	0	0	0	0	0	0	0	1	0	0	0	0	3	0	0	0	0	0	0	0	0	0	0	0	0	0	1	1
220	2	2007	fms	3	6	2	2	4	0	0	0	0	0	1	1	0		0	0	0	0	0	0	1	0	0	0	0	3	0	0	1	0	3	1	1	0	1	0	1	0	1	0	0	0	0	0	2	1
221	2	2011	fms	3	2	1	2	4	0	0	0	0	0	0	0	0		0	0	0	0	0	0	0	0	0	0	0	1	0	0	0	0	3	0	0	0	0	0	0	0	0	0	0	0	0	0	1	1
222	2	2012	fms	3	4	2	2	4	0	0	0	0	0	0	0	0		0	0	0	0	0	0	0	0	0	0	0	1	0	0	0	0	3	0	0	0	0	0	0	0	0	0	0	0	0	0	1	0
223	1	1997	fms	1	12	1	1	0	10	1	1	6	1	1	1	0		1	0	1	0	1	0	0	1	1	0	0	2	1	0	0	0	2	1	below 1	40	1	1	1	0	0	0	0	0	0	0	1	1
224	2	1996	mmed(psych)	3	20	2	2	4	0	0	0	0	0	0	0	0		0	0	0	0	0	0	0	0	0	0	0	1	0	0	0	0	3	0	0	0	0	0	0	0	0	0	0	0	0	0	1	0
225	2	1984	fms	3	11	2	2	4	0	0	0	0	0	0	0	0		0	0	0	0	0	0	0	0	0	0	0	1	0	0	0	0	1	0	0-3month	0	1	1	1	0	0	0	0	0	0	0	1	1
226	1	1999	orl-hws	2	6	2	2	4	0	0	0	0	0	0	0	0		0	0	0	0	0	0	0	0	0	0	0	1	0	0	0	0	3	0	0	0	0	0	0	0	0	0	0	0	0	0	1	0
227	1	2000	fms	3	0	2	2	4	0	0	0	0	0	0	0	0		0	0	0	0	0	0	0	0	0	0	0	1	0	0	0	0	3	0	0	0	0	0	0	0	0	0	0	0	0	0	1	0
228	2	2008	mclinphar	3	0	2	2	4	0	0	0	0	0	0	0	0		0	0	0	0	0	0	0	0	0	0	0	1	0	0	0	0	3	0	0	0	0	0	0	0	0	0	0	0	0	0	1	0
229	2	2009	mph	3	0	2	1	0	4	0	0	0	0	0	0	0		0	0	0	0	0	0	0	0	0	0	0	1	0	0	0	0	3	0	0	0	0	0	0	0	0	0	0	0	0	0	1	0
230	1	2009	fms	3	0	2	2	4	0	0	0	0	0	0	0	0		0	0	0	0	0	0	0	0	0	0	0	1	0	0	0	0	3	0	0	0	0	0	0	0	0	0	0	0	0	0	1	1
231	2	2016	fms	3	1	2	2	4	0	0	0	0	0	0	0	0		0	0	0	0	0	0	0	0	0	0	0	1	0	0	0	0	3	0	0	0	0	0	0	0	0	0	0	0	0	0	1	0
232	2	2009	fms	3	9	2	2	4	0	0	0	0	0	0	0	0		0	0	0	0	0	0	0	0	0	0	0	1	0	0	0	0	3	0	0	0	0	0	0	0	0	0	0	0	0	0	1	0
233	2	2020	fms	3	0	2	2	4	0	0	0	0	0	0	0	0		0	0	0	0	0	0	0	0	0	0	0	1	0	0	0	0	3	0	0	0	0	0	0	0	0	0	0	0	0	0	1	0
234	2	2016	fms	3	20	2	2	4	0	0	0	0	0	1	1	0		0	0	0	0	0	1	0	0	0	0	0	3	1	0	0	0	1	0	1 month	0	1	1	1	0	0	0	0	0	0	0	2	1
235	2	2010	fms	3	8	2	2	4	0	0	0	0	0	0	0	0		0	0	0	0	0	0	0	0	0	0	0	1	0	0	0	0	3	0	0	0	0	0	0	0	0	0	0	0	0	0	1	0
236	2	1999	mph	3	10	2	2	4	0	0	0	0	0	0	0	0		0	0	0	0	0	0	0	0	0	0	0	1	0	0	0	0	3	0	0	0	0	0	0	0	0	0	0	0	0	0	1	0
237	2	1992	fms	2	10	2	1	0	15	0	6	1	0	0	0	0		1	0	0	1	3	0	0	1	0	0	0	1	1	0	0	0	1	3-5 mont	1 week	50	1	0	0	0	0	0	0	0	0	1	3	0
238	2	2005	fms	3	3	1	2	4	0	0	0	0	0	0	0	0		0	0	0	0	0	0	0	0	0	0	0	1	0	0	0	0	3	0	0	0	0	0	0	0	0	0	0	0	0	0	1	0
239	2	2014	fms	3	2	2	2	4	0	0	0	0	0	0	0	0		0	0	0	0	0	0	0	0	0	0	0	1	0	0	0	0	3	0	0	0	0	0	0	0	0	0	0	0	0	0	1	0
240	2	2009	fms	3	1	2	2	4	0	0	0	0	0	0	0	0		0	0	0	0	0	0	0	0	0	0	0	1	0	0	0	0	3	0	0	0	0	0	0	0	0	0	0	0	0	0	1	1
241	2	2005	mcommed	3	9	2	2	4	0	0	0	0	0	0	0	0		0	0	0	0	0	0	0	0	0	0	0	1	0	0	0	0	3	0	0	0	0	0	0	0	0	0	0	0	0	0	1	0
242	2	1992	fms	3	0	2	2	4	0	0	0	0	0	0	0	0		0	0	0	0	0	0	0	0	0	0	0	1	0	0	0	0	3	0	0	0	0	0	0	0	0	0	0	0	0	0	1	0
243	2	2007	fms	3	3	1	2	4	0	0	0	0	0	0	0	0		0	0	0	0	0	0	0	0	0	0	0	1	0	0	0	0	3	0	0	0	0	0	0	0	0	0	0	0	0	0	1	1
244	2	2006	fms	3	1	2	2	4	0	0	0	0	0	0	0	0		0	0	0	0	0	0	0	0	0	0	0	1	0	0	0	0	3	0	0	0	0	0	0	0	0	0	0	0	0	0	1	0
245	1	1981	mscph	3	0	2	2	4	0	0	0	0	0	0	0	0		0	0	0	0	0	0	0	0	0	0	0	1	0	0	0	0	3	0	0	0	0	0	0	0	0	0	0	0	0	0	1	1
246	2	1987	fms	3	31	1	2	4	0	0	0	0	0	0	0	0		0	0	0	0	0	0	0	0	0	0	0	1	0	0	0	0	3	0	0	0	0	0	0	0	0	0	0	0	0	0	1	0
247	2	2018	fms	3	2	1	1	0	1	1	5	0	1	1	2	0		1	1	0	0	1	0	0	0	0	0	0	2	0	1	0	0	1	0	0	0	0	0	0	0	0	0	0	0	0	0	1	0
248	2	2007	fms	3	10	2	2	4	0	0	0	0	0	0	0	0		0	0	0	0	0	0	0	0	0	0	0	1	0	0	0	0	3	0	0	0	0	0	0	0	0	0	0	0	0	0	1	0
249	2	1999	mmed	2	6	2	2	4	0	0	0	0	0	0	0	0		0	0	0	0	0	0	0	0	0	0	0	1	0	0	0	0	3	0	0	0	0	0	0	0	0	0	0	0	0	0	1	0
250	2	1991	fms	3	4	2	2	4	0	0	0	0	0	0	0	0		0	0	0	0	0	0	0	0	0	0	0	1	0	0	0	0	3	0	0	0	0	0	0	0	0	0	0	0	0	0	1	0
251	1	2012	fms	2	2	1	2	4	0	0	0	0	0	0	0	0		0	0	0	0	0	0	0	0	0	0	0	1	0	0	0	0	3	0	0	0	0	0	0	0	0	0	0	0	0	0	1	1
252	1	2012	fms	3	1	1	2	4	0	0	0	0	0	0	0	0		0	0	0	0	0	0	0	0	0	0	0	1	0	0	0	0	3	0	0	0	0	0	0	0	0	0	0	0	0	0	1	0
253	1	2017	fms	2	1	2	2	4	0	0	0	0	0	0	0	0		0	0	0	0	0	0	0	0	0	0	0	1	0	0	0	0	3	0	0	0	0	0	0	0	0	0	0	0	0	0	1	0
254	2	2013	fms	3	6	1	2	4	0	0	0	0	0	0	0	0		0	0	0	0	0	0	0	0	0	0	0	1	0	0	0	0	3	0	0	0	0	0	0	0	0	0	0	0	0	0	1	0
255	2	2008	fms	3	0	2	2	4	0	0	0	0	0	0	0	0		0	0	0	0	0	0	0	0	0	0	0	1	0	0	0	0	3	0	0	0	0	0	0	0	0	0	0	0	0	0	1	0
256	2	1982	mmed	3	24	2	2	4	0	0	0	0	0	0	0	0		0	0	0	0	0	0	0	0	0	0	0	1	0	0	0	0	3	0	0	0	0	0	0	0	0	0	0	0	0	0	1	1
257	2	1993	mph	3	25	2	2	4	0	0	0	0	0	0	0	0		0	0	0	0	0	0	0	0	0	0	0	1	0	0	0	0	3	0	0	0	0	0	0	0	0	0	0	0	0	0	1	1
258	2	1998	fms	3	2	2	2	4	0	0	0	0	0	0	0	0		0	0	0	0	0	0	0	0	0	0	0	1	0	0	0	0	3	0	0	0	0	0	0	0	0	0	0	0	0	0	1	0
259	2	1980	dipderm	3	0	2	2	4	0	0	0	0	0	0	0	0		0	0	0	0	0	0	0	0	0	0	0	1	0	0	0	0	3	0	0	0	0	0	0	0	0	0	0	0	0	0	1	1
260	2	2013	fms	3	5	2	2	4	0	0	0	0	0	0	0	0		0	0	0	0	0	0	0	0	0	0	0	1	0	0	0	0	3	0	0	0	0	0	0	0	0	0	0	0	0	0	1	1
261	2	2014	fms	3	3	2	2	4	0	0	0	0	0	0	0	0		0	0	0	0	0	0	0	0	0	0	0	1	0	0	0	0	3	0	0	0	0	0	0	0	0	0	0	0	0	0	1	1
262	2	2008	fms	3	5	2	2	4	0	0	0	0	0	0	0	0		0	0	0	0	0	0	0	0	0	0	0	1	0	0	0	0	3	0	0	0	0	0	0	0	0	0	0	0	0	0	1	0
263	1	2008	mspsych	3	5	2	2	4	0	0	0	0	0	0	0	0		0	0	0	0	0	0	0	0	0	0	0	1	0	0	0	0	3	0	0	0	0	0	0	0	0	0	0	0	0	0	1	0
264	2	1987	mmed	2	7	2	2	4	0	0	0	0	0	0	0	0		0	0	0	0	0	0	0	0	0	0	0	1	0	0	0	0	3	0	0	0	0	0	0	0	0	0	0	0	0	0	1	1
265	2	1988	fms	3	0	2	2	3	0	0	0	0	0	0	0	0		0	0	0	0	0	0	0	0	0	0	0	1	0	0	0	0	3	0	0	0	0	0	0	0	0	0	0	0	0	0	1	1
266	2	1999	na	1	20	2	2	4	0	0	0	0	0	0	0	0		0	0	0	0	0	0	0	0	0	0	0	1	0	0	0	0	3	0	0	0	0	0	0	0	0	0	0	0	0	0	1	0
267	1	2010	fms	3	3	2	2	4	0	0	0	0	0	0	0	0		0	0	0	0	0	1	0	0	0	0	0	1	1	0	0	0	1	above 6m	above 6m	50	1	1	1	0	0	0	0	0	0	0	1	1
268	1	2010	msortho	3	0	2	1	0	5	0	0	1	0	0	0	0		1	0	0	1	3	0	0	0	1	0	0	3	0	0	1	0	2	below 1y	below 1y	50	1	0	0	0	0	0	0	0	0	0	1	1
269	2	2013	fms	3	0	1	2	4	0	0	0	0	0	0	0	0		0	0	0	0	0	0	0	0	0	0	0	1	0	0	0	0	3	0	0	0	0	0	0	0	0	0	0	0	0	0	1	0
270	1	1996	dfm/niosh	1	15	2	1	0	15	1	3	3	0	0	0	0		0	0	0	0	0	0	0	0	1	0	0	3	0	0	1	0	2	6-12mont	6-12mont	30	1	1	1	1	0	0	0	0	0	0	1	1
271	2	1994	fms	3	24	2	2	4	0	0	0	0	0	0	0	0		0	0	0	0	0	0	0	0	0	0	0	1	0	0	0	0	3	0	0	0	0	0	0	0	0	0	0	0	0	0	1	0
272	1	2009	fms	2	5	1	1	0	3	0	3	1	1	1	1	0		0	0	0	0	0	0	0	0	1	0	0	1	0	1	0	0	2	below 4y	below 3y	0	1	1	0	0	0	0	0	0	0	0	2	0
273	2	1999	fms	3	17	2	2	4	0	0	0	0	0	0	0	0		0	0	0	0	0	0	0	0	0	0	0	1	0	0	0	0	3	0	0	0	0	0	0	0	0	0	0	0	0	0	1	0
274	1	2008	fms	3	10	2	2	4	0	0	0	0	0	0	0	0		0	0	0	0	0	0	0	0	0	0	0	1	0	0	0	0	3	0	0	0	1	1	1	1	0	0	0	0	0	0	1	1
275	1	2012	fms	3	4	2	2	4	0	0	0	0	0	0	0	0		0	0	0	0	0	0	0	0	0	0	0	1	0	0	0	0	3	0	0	15	0	0	0	0	0	0	0	0	0	0	1	0
276	2	1998	fms	3	12	2	2	4	0	0	0	0	0	0	0	0		0	0	0	0	0	0	0	0	0	0	0	1	0	0	0	0	3	0	0	0	0	0	0	0	0	0	0	0	0	0	1	0
277	2	2012	fms	3	6	2	2	4	0	0	0	0	0	0	0	0		0	0	0	0	0	0	0	0	0	0	0	1	0	0	0	0	3	0	0	0	0	0	0	0	0	0	0	0	0	0	1	1
278	2	2008	fms	3	0	2	2	4	0	0	0	0	0	0	0	0		0	0	0	0	0	0	0	0	0	0	0	1	0	0	0	0	3	0	0	0	0	0	0	0	0	0	0	0	0	0	1	0
279	2	2004	mdb	3	3	2	2	4	0	0	0	0	0	0	0	0		0	0	0	0	0	0	0	0	0	0	0	1	0	0	0	0	3	0	0	0	0	0	0	0	0	0	0	0	0	0	1	0
280	1	2002	fms	2	3	2	2	4	0	0	0	0	0	0	0	0		0	0	0	0	0	0	0	0	0	0	0	1	0	0	0	0	3	0	0	0	0	0	0	0	0	0	0	0	0	0	1	0
281	2	2014	fms	3	1	1	2	4	0	0	0	0	0	0	0	0		0	0	0	0	0	0	0	0	0	0	0	1	0	0	0	0	3	0	0	0	0	0	0	0	0	0	0	0	0	0	1	0
282	2	1986	md	3	0	2	2	4	0	0	0	0	0	0	0	0		0	0	0	0	0	0	0	0	0	0	0	1	0	0	0	0	3	0	0	0	0	0	0	0	0	0	0	0	0	0	1	1
283	2	1987	fms	3	17	2	2	4	0	0	0	0	0	0	0	0		0	0	0	0	0	0	0	0	0	0	0	1	0	0	0	0	3	0	0	0	0	0	0	0	0	0	0	0	0	0	1	1
284	2	1999	m.comm.med	3	19	2	2	4	0	0	0	0	0	0	0	0		0	0	0	0	0	0	0	0	0	0	0	1	0	0	0	0	3	0	0	0	0	0	0	0	0	0	0	0	0	0	1	1
285	2	1997	fms	3	21	2	2	4	0	0	0	0	0	0	0	0		0	0	0	0	0	0	0	0	0	0	0	1	0	0	0	0	3	0	0	0	0	0	0	0	0	0	0	0	0	0	1	0
286	2	1997	mmed(psg)	3	2	2	2	4	0	0	0	0	0	0	0	0		0	0	0	0	0	0	0	0	0	0	0	1	0	0	0	0	3	0	0	0	0	0	0	0	0	0	0	0	0	0	1	0
287	2	2011	fms	3	1	2	2	4	0	0	0	0	0	0	0	0		0	0	0	0	0	0	0	0	0	0	0	1	0	0	0	0	3	0	0	0	0	0	0	0	0	0	0	0	0	0	1	0
288	2	1995	fms	1	10	1	1	0	14	0	3	0	0	1	1	0		0	0	0	0	0	0	0	0	1	0	0	1	1	0	0	0	2	above 8	above 1y	30	1	0	0	0	0	0	0	1	0	0	3	1
289	1	2011	fms	3	7	2	2	1	0	0	0	0	0	0	0	0		0	0	0	0	0	0	0	0	0	0	0	1	0	0	0	0	3	0	0	0	0	0	0	0	0	0	0	0	0	0	1	0
290	2	1990	mmed(rad)	3	20	2	2	4	0	0	0	0	0	0	0	0		0	0	0	0	0	0	0	0	0	0	0	1	0	0	0	0	3	0	0	0	0	0	0	0	0	0	0	0	0	0	1	0
291	2	1991	fms	3	27	2	2	4	0	0	0	0	0	0	0	0		0	0	0	0	0	0	0	0	0	0	0	1	0	0	0	0	3	0	0	0	0	0	0	0	0	0	0	0	0	0	1	0
292	2	2005	fms	2	3	2	1	0	2	0	0	0	0	0	0	0		0	0	0	0	0	0	0	0	0	0	0	3	0	0	1	0	1	below 1y	below 1	35	0	0	0	0	0	0	0	1	0	0	1	0
293	2	2008	fms	3	0	2	2	4	0	0	0	0	0	0	0	0		0	0	0	0	0	0	0	0	0	0	0	1	0	0	0	0	3	0	0	0	0	0	0	0	0	0	0	0	0	0	1	0
294	2	1981	msc(microbi	3	0	2	2	4	0	0	0	0	0	0	0	0		0	0	0	0	0	0	0	0	0	0	0	1	0	0	0	0	3	0	0	0	0	0	0	0	0	0	0	0	0	0	1	0
295	2	2009	fms	3	8	2	2	4	0	0	0	0	0	0	0	0		0	0	0	0	0	0	0	0	0	0	0	1	0	0	0	0	3	0	0	0	0	0	0	0	0	0	0	0	0	0	1	1
296	2	1993	mcommed	3	0	2	2	4	0	0	0	0	0	0	0	0		0	0	0	0	0	0	0	0	0	0	0	1	0	0	0	0	3	0	0	0	1	1	1	0	0	0	0	0	0	0	1	1
297	1	2002	fms	2	20	2	2	4	0	0	0	0	0	0	0	0		0	0	0	0	0	0	0	1	0	0	0	1	0	1	0	0	2	0	0	0	1	1	1	1	0	0	0	0	0	0	1	0
298	2	2019	fms	3	0	2	2	4	0	0	0	0	0	0	0	0		0	0	0	0	0	0	0	0	0	0	0	1	0	0	0	0	3	0	0	0	0	0	0	0	0	0	0	0	0	0	1	1
299	2	2005	mmed(rehab	3	4	2	2	4	0	0	0	0	0	0	0	0		0	0	0	0	0	0	0	0	0	0	0	1	0	0	0	0	3	0	0	0	0	0	0	0	0	0	0	0	0	0	1	0
300	2	2013	fms	3	5	2	2	3	0	0	0	0	0	0	0	0		0	0	0	0	0	0	0	0	0	0	0	1	0	0	0	0	3	0	0	0	0	0	0	0	0	0	0	0	0	0	1	0
301	1	2011	fms	3	0	1	2	4	0	0	0	0	0	0	0	0		0	0	0	0	0	0	0	0	0	0	0	1	0	0	0	0	3	0	0	0	0	0	0	0	0	0	0	0	0	0	1	1
302	1	2013	fms	3	2	2	2	4	0	0	0	0	0	0	0	0		0	0	0	0	0	0	0	0	0	0	0	1	0	0	0	0	3	0	0	0	0	0	0	0	0	0	0	0	0	0	1	0
303	2	2019	fms	3	0	2	2	4	0	0	0	0	0	0	0	0		0	0	0	0	0	0	0	0	0	0	0	1	0	0	0	0	3	0	0	0	0	0	0	0	0	0	0	0	0	0	1	0
304	2	2012	fms	3	0	2	2	4	0	0	0	0	0	0	0	0		0	0	0	0	0	0	0	0	0	0	0	1	0	0	0	0	3	0	0	0	0	0	0	0	0	0	0	0	0	0	1	1
305	1	2015	fms	2	2	1	2	4	0	0	0	0	0	0	0	0		0	0	0	0	0	0	0	0	0	0	0	1	0	0	0	0	3	0	0	0	0	0	0	0	0	0	0	0	0	0	1	1
306	2	2016	fms	2	1	2	2	4	0	0	1	1	1	0	0	0		1	0	0	1	1	0	0	0	0	0	0	1	0	0	1	0	2	5 month	below 1	40	1	1	1	0	0	1	0	0	0	0	1	1
307	2	1998	fms	3	2	2	2	4	0	0	0	0	0	0	0	0		0	0	0	0	0	0	0	0	0	0	0	1	0	0	0	0	3	0	0	0	0	0	0	0	0	0	0	0	0	0	1	0
308	2	2002	mph	3	15	2	2	4	0	0	0	0	0	0	0	0		0	0	0	0	0	0	0	0	0	0	0	1	0	0	0	0	3	0	0	0	0	0	0	0	0	0	0	0	0	0	1	0
309	2	2012	fms	3	5	2	2	4	0	0	0	0	0	0	0	0		0	0	0	0	0	0	0	0	0	0	0	1	0	0	0	0	3	0	0	0	0	0	0	0	0	0	0	0	0	0	1	1
310	2	2012	fms	3	3	2	1	0	1	0	0	0	0	0	0	0		0	0	0	0	0	0	0	0	0	0	0	1	0	0	0	0	3	0	0	0	0	0	0	0	0	0	0	0	0	0	1	1
311	2	1998	fms	3	0	2	2	4	0	0	0	0	0	0	0	0		0	0	0	0	0	0	0	0	0	0	0	1	0	0	0	0	3	0	0	0	0	0	0	0	0	0	0	0	0	0	1	1
312	2	2015	fms	3	0	2	2	4	0	0	0	0	0	0	0	0		0	0	0	0	0	0	0	0	0	0	0	1	0	0	0	0	3	0	0	0	0	0	0	0	0	0	0	0	0	0	1	0
313	2	2008	mmed	3	19	2	2	4	0	0	0	0	0	0	0	0		0	0	0	0	0	0	0	0	0	0	0	1	0	0	0	0	3	0	0	0	0	0	0	0	0	0	0	0	0	0	1	0
314	1	2017	fms	3	1	2	2	4	0	0	0	0	0	0	0	0		0	0	0	0	0	0	0	0	0	0	0	1	0	0	0	0	3	0	0	0	0	0	0	0	0	0	0	0	0	0	1	1
315	2	2000	mpharmacy	3	0	2	2	4	0	0	0	0	0	0	0	0		0	0	0	0	0	0	0	0	0	0	0	1	0	0	0	0	3	0	0	0	0	0	0	0	0	0	0	0	0	0	1	1
316	2	2009	fms	3	4	2	2	4	0	0	0	0	0	0	0	0		0	0	0	0	0	0	0	0	0	0	0	1	0	0	0	0	3	0	0	0	0	0	0	0	0	0	0	0	0	0	1	1
317	1	1990	mortho	3	0	2	2	4	0	0	0	0	0	0	0	0		0	0	0	0	0	0	0	0	0	0	0	1	0	0	0	0	3	0	0	0	0	0	0	0	0	0	0	0	0	0	1	0
318	1	2014	fms	3	2	1	2	4	0	0	0	0	0	0	0	0		0	0	0	0	0	0	0	0	0	0	0	1	0	0	0	0	3	0	0	0	0	0	0	0	0	0	0	0	0	0	1	1
319	1	1986	fms	2	22	2	2	4	0	0	0	0	0	0	0	0		0	0	0	0	0	0	0	0	0	0	0	1	0	0	0	0	3	0	0	0	0	0	0	0	0	0	0	0	0	0	1	0
320	2	1988	mpathi	3	0	2	2	4	0	0	0	0	0	0	0	0		0	0	0	0	0	0	0	0	0	0	0	1	0	0	0	0	3	0	0	0	0	0	0	0	0	0	0	0	0	0	1	1
321	2	2006	mph	3	8	2	2	4	0	0	0	0	0	0	0	0		0	0	0	0	0	0	0	0	0	0	0	1	0	0	0	0	3	0	0	0	0	0	0	0	0	0	0	0	0	0	1	1
322	2	2005	fms	3	0	2	2	4	0	0	0	0	0	0	0	0		0	0	0	0	0	0	0	0	0	0	0	1	0	0	0	0	3	0	0	0	0	0	0	0	0	0	0	0	0	0	1	0
323	2	2011	fms	3	3	1	2	4	0	0	0	0	0	0	0	0		0	0	0	0	0	0	0	0	0	0	0	1	0	0	0	0	3	0	0	0	0	0	0	0	0	0	0	0	0	0	1	0
324	2	1990	mmed	3	3	2	2	4	0	0	0	0	0	0	0	0		0	0	0	0	0	0	0	0	0	0	0	1	0	0	0	0	3	0	0	0	0	0	0	0	0	0	0	0	0	0	1	0
325	2	1998	msc	1	10	2	2	4	0	0	0	0	0	0	0	0		0	0	0	0	0	0	0	0	0	0	0	1	0	0	0	0	3	0	0	0	0	0	0	0	0	0	0	0	0	0	1	0
326	2	1996	fms	3	14	2	2	4	0	0	0	0	0	0	0	0		0	0	0	0	0	0	0	0	0	0	0	1	0	0	0	0	3	0	0	0	0	0	0	0	0	0	0	0	0	0	1	0
327	2	1992	fms	3	1	2	2	4	0	0	0	0	0	0	0	0		0	0	0	0	0	0	0	0	0	0	0	1	0	0	0	0	3	0	0	0	0	0	0	0	0	0	0	0	0	0	1	0
328	1	2018	fms	3	0	2	2	4	0	0	0	0	0	0	0	0		0	0	0	0	0	0	0	0	0	0	0	1	0	0	0	0	3	0	0	0	0	0	0	0	0	0	0	0	0	0	1	0
329	2	2007	fms	3	7	2	2	4	0	0	0	0	0	0	0	0		0	0	0	0	0	0	0	0	0	0	0	1	0	0	0	0	3	0	0	0	0	0	0	0	0	0	0	0	0	0	1	1
330	2	2013	fms	3	1	1	2	4	0	0	0	0	0	0	0	0		0	0	0	0	0	0	0	0	0	0	0	1	0	0	0	0	3	0	0	0	0	0	0	0	0	0	0	0	0	0	1	0
331	2	1983	fms	3	0	2	2	4	0	0	0	0	0	0	0	0		0	0	0	0	0	0	0	0	0	0	0	1	0	0	0	0	3	0	0	0	0	0	0	0	0	0	0	0	0	0	1	0
332	2	2006	fms	3	7	2	2	2	0	0	0	0	0	0	0	0		0	0	0	0	0	0	0	0	0	0	0	1	0	0	0	0	3	0	0	0	0	0	0	0	0	0	0	0	0	0	1	1
333	2	2017	fms	2	1	2	2	4	0	0	0	0	0	0	0	0		0	0	0	0	0	0	0	0	0	0	0	1	0	0	0	0	3	0	0	0	0	0	0	0	0	0	0	0	0	0	1	1
334	1	1980	mmed(anaes)	3	0	1	2	4	0	0	0	0	0	0	0	0		0	0	0	0	0	0	0	0	0	0	0	1	0	0	0	0	3	0	0	0	0	0	0	0	0	0	0	0	0	0	1	1
335	2	2013	fms	3	2	1	2	4	0	0	0	0	0	0	0	0		0	0	0	0	0	0	0	0	0	0	0	1	0	0	0	0	3	0	0	0	0	0	0	0	0	0	0	0	0	0	1	0
336	2	2001	fms	3	0	2	2	3	0	0	0	0	0	0	0	0		0	0	0	0	0	0	0	0	0	0	0	1	0	0	0	0	3	0	0	0	0	0	0	0	0	0	0	0	0	0	1	0
337	2	2005	fms	3	0	2	2	2	0	0	0	0	0	0	0	0		0	0	0	0	0	0	0	0	0	0	0	1	0	0	0	0	3	0	0	0	0	0	0	0	0	0	0	0	0	0	1	0
338	2	2009	fms	3	2	2	2	3	0	0	0	0	0	0	0	0		0	0	0	0	0	0	0	0	0	0	0	1	0	0	0	0	3	0	0	0	0	0	0	0	0	0	0	0	0	0	1	0
339	2	2007	fms	3	0	1	2	2	0	0	0	0	0	0	0	0		0	0	0	0	0	0	0	0	0	0	0	1	0	0	0	0	3	0	0	0	0	0	0	0	0	0	0	0	0	0	1	0
340	2	2012	fms	3	0	2	2	4	0	0	0	0	0	0	0	0		0	0	0	0	0	0	0	0	0	0	0	1	0	0	0	0	3	0	0	0	0	0	0	0	0	0	0	0	0	0	1	0
341	2	2019	fms	3	0	1	2	4	0	0	0	0	0	0	0	0		0	0	0	0	0	0	0	0	0	0	0	1	0	0	0	0	3	0	0	0	0	0	0	0	0	0	0	0	0	0	1	1
342	2	2007	fms	3	10	1	2	4	0	0	0	0	0	0	0	0		0	0	0	0	0	0	0	0	0	0	0	1	0	0	0	0	3	0	0	0	0	0	0	0	0	0	0	0	0	0	1	0
343	1	1985	frcs	3	0	1	2	3	0	0	0	0	0	0	0	0		0	0	0	0	0	0	0	0	0	0	0	1	0	0	0	0	3	0	0	0	0	0	0	0	0	0	0	0	0	0	1	1
344	2	2005	surgery	3	13	2	2	4	0	0	0	0	0	0	0	0		0	0	0	0	0	0	0	0	0	0	0	1	0	0	0	0	3	0	0	0	0	0	0	0	0	0	0	0	0	0	1	1
345	1	1979	fms	3	9	1	2	3	0	0	0	0	0	0	0	0		0	0	0	0	0	0	0	0	0	0	0	1	0	0	0	0	3	0	0	0	0	0	0	0	0	0	0	0	0	0	1	0
346	2	1995	fms	3	0	1	2	4	0	0	0	0	0	0	0	0		0	0	0	0	0	0	0	0	0	0	0	1	0	0	0	0	3	0	0	0	0	0	0	0	0	0	0	0	0	0	1	0
347	1	2001	fms	3	10	2	2	4	0	0	0	0	0	0	0	0		0	0	0	0	0	0	0	0	0	0	0	1	0	0	0	0	3	0	0	0	0	0	0	0	0	0	0	0	0	0	1	1
348	2	2007	bioengginee	3	0	1	2	4	0	0	0	0	0	0	0	0		0	0	0	0	0	0	0	0	0	0	0	1	0	0	0	0	3	0	0	0	0	0	0	0	0	0	0	0	0	0	1	0
349	1	1987	fms	1	10	2	2	4	0	0	0	0	0	0	0	0		0	0	0	0	0	0	0	0	0	0	0	1	0	0	0	0	3	0	0	0	0	0	0	0	0	0	0	0	0	0	1	0
350	1	2008	mph	3	7	2	2	4	0	0	0	0	0	0	0	0		0	0	0	0	0	0	0	0	0	0	0	1	0	0	0	0	3	0	0	0	0	0	0	0	0	0	0	0	0	0	1	0
351	2	1997	mmed(anaes)	3	13	2	2	4	0	0	0	0	0	0	0	0		0	0	0	0	0	0	0	0	0	0	0	1	0	0	0	0	3	0	0	0	0	0	0	0	0	0	0	0	0	0	1	0
352	2	2001	fms	3	13	2	2	4	0	0	0	0	0	0	0	0		0	0	0	0	0	0	0	0	0	0	0	1	0	0	0	0	3	0	0	0	0	0	0	0	0	0	0	0	0	0	1	0
353	1	2012	fms	3	6	1	2	4	0	0	0	0	0	0	0	0		0	0	0	0	0	0	1	1	0	0	0	3	0	1	0	0	1	below 1y	below 1y	0	1	0	0	0	0	0	0	0	0	0	1	0
354	2	1986	fms	2	11	2	2	2	0	0	0	0	0	0	0	0		0	0	0	0	0	0	0	0	0	0	0	1	0	0	0	0	3	0	0	0	0	0	0	0	0	0	0	0	0	0	1	0
355	2	1992	na	1	15	2	2	4	0	0	0	0	0	0	0	0		0	0	0	0	0	0	0	0	0	0	0	1	0	0	0	0	3	0	0	0	0	0	0	0	0	0	0	0	0	0	1	1
356	2	1988	na	1	26	2	1	0	10	0	6	10	0	1	1	0		0	0	0	0	0	0	0	0	0	1	0	3	0	0	1	0	4	2m	2-4m	40	1	0	0	0	0	0	0	0	0	0	3	1
357	2	1991	na	1	20	1	1	0	22	0	7	10	0	1	1	0		0	0	0	0	0	0	1	0	0	0	0	1	0	1	0	0	1	1-3m	1-3m	20	1	0	0	0	0	0	0	0	0	1	3	0
358	2	1980	na	1	30	1	2	4	0	0	0	0	0	0	0	0		0	0	0	0	0	0	0	0	0	0	0	1	0	0	0	0	3	0	0	0	0	0	0	0	0	0	0	0	0	0	1	1
359	1	1988	na	2	26	1	2	2	0	0	0	0	0	0	0	0		0	0	0	0	0	0	0	0	0	0	0	1	0	0	0	0	3	0	0	0	0	0	0	0	0	0	0	0	0	0	1	1
340	2	1997	na	1	15	1	1	0	20	1	3	10	0	1	1	0		1	0	1	0	0	0	1	0	0	0	0	3	0	0	1	0	2	below1y	below1y	30	1	1	1	0	0	1	0	0	0	0	1	1
341	2	2011	na	3	5	1	2	4	0	0	0	0	0	0	0	0		0	0	0	0	0	0	0	0	0	0	0	1	0	0	0	0	3	0	0	0	0	0	0	0	0	0	0	0	0	0	1	1
342	2	2000	na	1	2	1	1	0	12	0	3	30	0	1	1	0		0	0	0	0	0	0	0	0	1	0	0	1	1	0	0	0	2	1-6m	5-6m	30	0	0	0	0	0	0	0	0	0	0	3	0
343	2	2014	na	3	4	2	2	3	0	0	0	0	0	0	0	0		0	0	0	0	0	0	0	0	0	0	0	1	0	0	0	0	3	0	0	0	0	0	0	0	0	0	0	0	0	0	1	0
344	2	2011	na	3	5	2	2	4	0	0	0	0	0	0	0	0		0	0	0	0	0	0	0	0	0	0	0	1	0	0	0	0	3	0	0	0	0	0	0	0	0	0	0	0	0	0	1	1
345	2	2000	fms	1	4	1	1	0	4	1	6	2	0	1	1	0		0	0	0	0	0	0	0	0	1	0	0	2	0	1	0	0	1	2	2	20	1	0	0	0	0	0	0	0	0	0	1	0
346	2	2012	na	1	1	1	1	0	1	1	3	1	0	1	1	0		0	0	0	0	0	0	0	1	0	0	0	3	1	0	0	0	2	below1y	below1y	30	1	0	1	0	0	0	0	0	0	1	1	1
[truncated: 44 more columns]
